# Supplementary material for: How to Count Bugs: A Method to Estimate the Most Probable Absolute Population Density and Its Statistical Bounds from a Single Trap Catch
Source: Insects. 2021 Oct 13;12(10):932. doi: 10.3390/insects12100932 (PMC8540812; doi:10.3390/insects12100932)
Supplement: Supplementary file 1 [file insects-12-00932-s001.zip]

Archive with 1 entries (1 files):
- insects-1386971-supplementary.pdf
